# Supplementary material for: Complex dynamics in a synchronized cell-free genetic clock
Source: Nat Commun. 2022 May 23;13:2852. doi: 10.1038/s41467-022-30478-2 (PMC9126873; doi:10.1038/s41467-022-30478-2)
Supplement: Supplementary file 4 — Supplementary Data 1 [file 41467_2022_30478_MOESM4_ESM.xlsx]

## Sheet: Tabelle1
Plasmids Circuit
LA048 p28_tetR	tgccacctgacgtctaagaaaccattattatcatgacattaacctataaaaataggcgtatcacgaggcagaatttcagataaaaaaaatccttagctttcgctaaggatgatttctGGAATTCGCGGCCGCTTCTAGAgGCATcagcaaTAAAgtttcccccctccttGCCGATAAcgagatcaacttAAGCgaattcattaaagaggagaaaggtaccatgcaAAAGtccagattagataaaagtaaagtgattaacagcgcattagagctgcttaatgaggtcggaatcgaaggtttaacaacccgtaaactcgcccagaagctaggtgtagagcagcctacattgtattggcatgtaaaaaataagcgggctttgctcgacgccttagccattga…
LA063 p28_dmT	tgccacctgacgtctaagaaaccattattatcatgacattaacctataaaaataggcgtatcacgaggcagaatttcagataaaaaaaatccttagctttcgctaaggatgatttctggaattcgcggccgcttctagagGCATcagcaaTAAAgtttcccccctccttGCCGATAAcgagatcaacttAAGCagctagcaataattttgtttaactttaagaaggagatataccatgcaAAAGgaactgttcaccggcgtcgtgccgattctggttgagctggatggtgatgtcaacggtcacaagtttagcgttagcggtgagggcgagggcgacgccacctacggtaaattgaccctgaagtttatctgcacgaccggtaagctgccggttccgtg…
LA046 pL-tetO1_s28	tgccacctgacgtctaagaaaccattattatcatgacattaacctataaaaataggcgtatcacgaggcagaatttcagataaaaaaaatccttagctttcgctaaggatgatttctGGAATTCGCGGCCGCTTCTAGAgGCATtccctatcagtgatagagattgacatccctatcagtgatagagatactgagcacatcagcaggacgcactgaccAAGCgaattcattaaagaggagaaaggtaccatgcaAAAGaattcactctataccgctgaaggtgtaatggataaacactcgctgtggcagcgttatgtcccgctggtgcgtcacgaagcattgcgcctgcaggttcgactgcccgcgagcgtggaacttgacgatctgctacaggcgggc…
LA077 ptet_eff_mV	tgccacctgacgtctaagaaaccattattatcatgacattaacctataaaaataggcgtatcacgaggcagaatttcagataaaaaaaatccttagctttcgctaaggatgatttctgGAATTCGCGGCCGCTTCTAGAGGCATtccctatcagtgatagagattgacatccctatcagtgatagagatactgagcacatcagcaggacgcactgaccAAGCagctagcaataattttgtttaactttaagaaggagatataccatgcaAAAGgaactgttcaccggcgtcgttccgatcctggttgaactggatggcgatgtgaacggtcataaatttagcgtgtctggtgaaggcgaaggtgatgcgacctacggcaaactgacgctgaaactgatt…
Sequencing/ Colony PCR Primers
VF2	tgccacctgacgtctaagaa
VR	attaccgcctttgagtgagc
